# Supplementary material for: Tuning Physical Crosslinks in Hybrid Hydrogels for Network Structure Analysis and Mechanical Reinforcement
Source: Polymers (Basel). 2019 Feb 18;11(2):352. doi: 10.3390/polym11020352 (PMC6419201; doi:10.3390/polym11020352)
Supplement: Supplementary file 1 [file polymers-11-00352-s001.zip]

Archive with 6 entries (5 files):
- polymers-433604-SI/
- polymers-433604-SI/FIGURE s1.tif
- polymers-433604-SI/Supporting Information.pdf
- polymers-433604-SI/VEDIO S1.manuscript stabbing front.avi
- polymers-433604-SI/VEDIO S2. manuscript broadside.avi
- polymers-433604-SI/VEDIO S3.manuscript   balloon.avi
